# Supplementary material for: Taurine Chloramine-Mediated Nrf2 Activation and HO-1 Induction Confer Protective Effects in Astrocytes
Source: Antioxidants (Basel). 2024 Jan 29;13(2):169. doi: 10.3390/antiox13020169 (PMC10886344; doi:10.3390/antiox13020169)
Supplement: Supplementary file 1 [file antioxidants-13-00169-s001.zip]

Archive with 1 entries (1 files):
- antioxidants-2802628-supplementary.pdf
